# Supplementary material for: Untargeted Metabolomics of Rind Essential Oils Allowed to Differentiate Two Closely Related Clementine Varieties
Source: Plants (Basel). 2021 Aug 27;10(9):1789. doi: 10.3390/plants10091789 (PMC8470288; doi:10.3390/plants10091789)
Supplement: Supplementary file 1 [file plants-10-01789-s001.zip]

Archive with 6 entries (6 files):
- Figure S1_SuppInfo.pdf
- __MACOSX/._Figure S1_SuppInfo.pdf
- Figure S2_SuppInfo.pdf
- __MACOSX/._Figure S2_SuppInfo.pdf
- Table_S1_SuppInfo .pdf
- __MACOSX/._Table_S1_SuppInfo .pdf
